# Supplementary material for: Targeted Anticancer Agent with Original Mode of Action Prepared by Supramolecular Assembly of Antibody Oligonucleotide Conjugates and Cationic Nanoparticles
Source: Pharmaceutics. 2023 Jun 2;15(6):1643. doi: 10.3390/pharmaceutics15061643 (PMC10305667; doi:10.3390/pharmaceutics15061643)
Supplement: Supplementary file 1 [file pharmaceutics-15-01643-s001.zip]

Archive with 1 entries (1 files):
- pharmaceutics-2329707-supplementary.pdf
